# Supplementary material for: Development and validation of an explainable machine learning model for mortality prediction in ICU patients with lung cancer
Source: Front Cell Dev Biol. 2026 Jun 22;14:1862263. doi: 10.3389/fcell.2026.1862263 (PMC13358104; doi:10.3389/fcell.2026.1862263)
Supplement: Supplementary file 1 [file DataSheet1.csv]

variable	var_type	test	mean_surv	mean_died	p_value	vif_numeric	in_final_model
oasis_score	numeric	t.test	30.4700162074554	37.9880952380952	6.49345710045501e-22	1.95921989767512	Yes
sofa_score	numeric	t.test	3.63209076175041	6.98809523809524	4.73368304709845e-21	1.85651517470882	Yes
sapsii_score	numeric	t.test	37.9416531604538	47.8511904761905	1.42757603624719e-14	3.09119673755114	Yes
mechanical_vent	categorical	fisher.test			1.76429388503716e-12		No
vasopressor	categorical	fisher.test			3.01512682416802e-11		No
spo2_min	numeric	t.test	90.8930307941653	87.8095238095238	2.70179526558917e-06	1.05587437453744	Yes
resp_rate_max	numeric	t.test	29.4343598055105	31.9880952380952	1.26427002467994e-05	1.14346653082245	No
hemoglobin_min	numeric	t.test	10.5935170178282	9.81607142857143	1.52159917735071e-05	1.12512720174271	No
bun_max	numeric	t.test	21.9578606158833	28.5952380952381	0.000100064362465929	2.66492411457279	No
charlson_comorbidity_index	numeric	t.test	4.33711507293355	5.08333333333333	0.00224664327903933	1.47941085524737	Yes
map_min	numeric	t.test	59.5931928687196	56.827380952381	0.0144825071381141	1.23372831850273	No
age	numeric	t.test	68.8119935170178	70.7142857142857	0.0480209271330643	1.35180526266896	No
rrt	categorical	fisher.test			0.0690393503483357		No
heart_failure	categorical	fisher.test			0.256815421985355		No
chronic_kidney_disease	categorical	fisher.test			0.27603086803328		No
creatinine_max	numeric	t.test	1.05040518638574	1.1202380952381	0.310074404254383	2.52860338169671	No
copd	categorical	fisher.test			0.484643195762789		No
platelet_min	numeric	t.test	251.220421393841	250.27380952381	0.936670593127921	1.22385546724032	No
