# Supplementary material for: Development and validation of an explainable machine learning model for mortality prediction in ICU patients with lung cancer
Source: Front Cell Dev Biol. 2026 Jun 22;14:1862263. doi: 10.3389/fcell.2026.1862263 (PMC13358104; doi:10.3389/fcell.2026.1862263)
Supplement: Supplementary file 2 [file DataSheet2.csv]

variable	class	var_type	missing_count	missing_rate
subject_id	integer	numeric	0	0
hadm_id	integer	numeric	0	0
stay_id	integer	numeric	0	0
data_source	character	categorical	0	0
age	integer	numeric	0	0
gender	character	categorical	0	0
race_ethnicity	character	categorical	0	0
weight_kg	numeric	numeric	1	9e-04
hospital_admit_time	POSIXct|POSIXt	categorical	0	0
hospital_discharge_time	POSIXct|POSIXt	categorical	0	0
icu_intime	POSIXct|POSIXt	categorical	0	0
icu_outtime	POSIXct|POSIXt	categorical	0	0
icu_los_days	numeric	numeric	0	0
admission_type	character	categorical	0	0
admission_location	character	categorical	0	0
discharge_location	character	categorical	0	0
insurance	character	categorical	0	0
hypertension	integer	numeric	0	0
diabetes	integer	numeric	0	0
heart_failure	integer	numeric	0	0
chronic_kidney_disease	integer	numeric	0	0
copd	integer	numeric	0	0
coronary_artery_disease	integer	numeric	0	0
charlson_comorbidity_index	integer	numeric	0	0
wbc_min	numeric	numeric	24	0.0214
wbc_max	numeric	numeric	24	0.0214
hemoglobin_min	numeric	numeric	24	0.0214
hemoglobin_max	numeric	numeric	24	0.0214
platelet_min	numeric	numeric	24	0.0214
platelet_max	numeric	numeric	24	0.0214
creatinine_min	numeric	numeric	22	0.0196
creatinine_max	numeric	numeric	22	0.0196
bun_min	numeric	numeric	20	0.0179
bun_max	numeric	numeric	20	0.0179
sodium_min	numeric	numeric	20	0.0179
sodium_max	numeric	numeric	20	0.0179
potassium_min	numeric	numeric	20	0.0179
potassium_max	numeric	numeric	20	0.0179
bicarbonate_min	numeric	numeric	20	0.0179
bicarbonate_max	numeric	numeric	20	0.0179
glucose_min	numeric	numeric	20	0.0179
glucose_max	numeric	numeric	20	0.0179
heart_rate_min	numeric	numeric	3	0.0027
heart_rate_max	numeric	numeric	3	0.0027
heart_rate_mean	numeric	numeric	3	0.0027
sbp_min	numeric	numeric	3	0.0027
sbp_max	numeric	numeric	3	0.0027
sbp_mean	numeric	numeric	3	0.0027
dbp_min	numeric	numeric	3	0.0027
dbp_max	numeric	numeric	3	0.0027
dbp_mean	numeric	numeric	3	0.0027
map_min	numeric	numeric	3	0.0027
map_max	numeric	numeric	3	0.0027
map_mean	numeric	numeric	3	0.0027
resp_rate_min	numeric	numeric	4	0.0036
resp_rate_max	numeric	numeric	4	0.0036
resp_rate_mean	numeric	numeric	4	0.0036
spo2_min	numeric	numeric	3	0.0027
spo2_max	numeric	numeric	3	0.0027
spo2_mean	numeric	numeric	3	0.0027
mechanical_vent	integer	numeric	0	0
rrt	integer	numeric	0	0
vasopressor	integer	numeric	0	0
death_hospital	integer	numeric	0	0
sofa_score	integer	numeric	0	0
sapsii_score	integer	numeric	0	0
oasis_score	integer	numeric	0	0
